# Supplementary material for: The Central Role of the F-Actin Surface in Myosin Force Generation
Source: Biology (Basel). 2021 Nov 23;10(12):1221. doi: 10.3390/biology10121221 (PMC8698748; doi:10.3390/biology10121221)
Supplement: Supplementary file 1 [file biology-10-01221-s001.zip]

Archive with 1 entries (1 files):
- biology-1434526-supplementary.pdf
